# Supplementary material for: Cartilage Protective and Immunomodulatory Features of Osteoarthritis Synovial Fluid-Treated Adipose-Derived Mesenchymal Stem Cells Secreted Factors and Extracellular Vesicles-Embedded miRNAs
Source: Cells. 2021 Apr 30;10(5):1072. doi: 10.3390/cells10051072 (PMC8147187; doi:10.3390/cells10051072)
Supplement: Supplementary file 1 [file cells-10-01072-s001.zip]

Archive with 18 entries (18 files):
- Supplementary Figure S1_Cells.tif
- Supplementary Figure S2_Cells.tif
- Supplementary Table S10_Cells.xlsx
- Supplementary Table S11_Cells.xlsx
- Supplementary Table S12_Cells.xlsx
- Supplementary Table S13_Cells.pdf
- Supplementary Table S14_Cells.pdf
- Supplementary Table S15_Cells.xlsx
- Supplementary Table S16_Cells.xlsx
- Supplementary Table S1_Cells.pdf
- Supplementary Table S2_Cells.pdf
- Supplementary Table S3_Cells.pdf
- Supplementary Table S4_Cells.pdf
- Supplementary Table S5_Cells.xlsx
- Supplementary Table S6_Cells.xlsx
- Supplementary Table S7_Cells.xlsx
- Supplementary Table S8_Cells.xlsx
- Supplementary Table S9_Cells.xlsx
