# Supplementary material for: Cartilage Protective and Immunomodulatory Features of Osteoarthritis Synovial Fluid-Treated Adipose-Derived Mesenchymal Stem Cells Secreted Factors and Extracellular Vesicles-Embedded miRNAs
Source: Cells. 2021 Apr 30;10(5):1072. doi: 10.3390/cells10051072 (PMC8147187; doi:10.3390/cells10051072)
Supplement: Supplementary file 1 [file cells-10-01072-s001.zip › Supplementary Table S10_Cells.xlsx]

## Sheet: Foglio1
Shared between univocal targets of first quartile EV-miRNAs and first quartile of expression of OA patients macrophage transcripts
ABCA1
ABL2
ACSL1
ACTB
ACTG1
ACTN1
ADAM17
ANKH
ANXA1
AP1G1
AP2M1
API5
APOE
APP
ARHGDIA
ARHGEF6
ARID4B
ARIH2
ARL2
ARL6IP5
ARPC5
ATF4
AXL
BASP1
BCL3
BECN1
BNIP2
BNIP3L
BTG2
CAPNS1
CAPRIN1
CASP3
CAT
CCL20
CCND1
CCND2
CCR1
CCT7
CD151
CD276
CD40
CD44
CDC42
CDK4
CDKN1A
CEBPA
CEBPB
CERS2
CHD9
CLINT1
CMPK1
CNDP2
COL3A1
CORO1A
CPEB4
CSF1
CTGF
CTNNB1
CTNND1
CXCR4
CYP1B1
CYR61
DAPK1
DAZAP2
DDIT4
DERL1
DNM2
DOCK4
DPYSL2
DUSP10
DUSP2
EGR1
EGR2
EID1
EIF4A2
EIF4E
ELK3
EPAS1
F11R
FBXO11
FGFR1
FOS
FOSB
FOSL1
FOXO1
FOXO3
FOXP1
FURIN
GLUL
GMFB
GNAI2
GPR137B
H2AFX
HBEGF
HBP1
HIF1A
HIPK3
HMGA1
HMGB1
HMOX1
HNRNPDL
HNRNPK
HSPA4
ICAM1
IDH1
IL10
IL1A
IL1B
IL6
IL6R
ILK
IMPDH1
INSIG1
IRAK1
IRF5
ISCU
ITGA5
ITGB1
JAG1
JAK1
KLF2
KLF4
LACTB
LASP1
LDHA
LDHB
LIPA
LRRC8A
LRRFIP1
MAFB
MAFG
MAP2K1
MAP2K3
MAPK1
MAPRE1
MARCKS
MAX
MBNL1
MCL1
MEF2D
MLEC
MMP2
MMP3
MMP9
MSH6
MTMR14
MTPN
MXD1
MYC
MYD88
MYLIP
MYO5A
NABP1
NAMPT
NASP
NCOR2
NDUFA4
NEDD9
NFE2L2
NOTCH2
NR3C1
P4HB
PAK1
PCBP1
PCBP2
PDCD4
PEA15
PEBP1
PELI1
PHB
PLAU
PLOD3
PPIF
PPP1CA
PPP1R10
PRDM1
PSAP
PTGS2
PTP4A2
PTPN1
QKI
RAB1A
RAB21
RAB5A
RAC1
RAF1
RAN
RB1
RDH10
RGS2
RHOB
RHOC
RND3
RPL3
RPS5
RTN4
RUNX1
S100A8
SELE
SERPINB9
SERPINE1
SERTAD2
SGPL1
SH3BGRL
SIRPA
SIRT1
SKAP2
SLC2A3
SMARCA5
SOCS3
SOD2
SPARC
SPI1
SPRED1
SRPRA
SRSF11
ST14
STAT1
STAT3
STAT5A
STMN1
SWAP70
TET2
TFRC
TGFB1
TGFBI
TGFBR1
TGFBR2
TGIF1
THAP2
TICAM1
TIMP2
TIMP3
TLR2
TM9SF3
TMEM9B
TNF
TNFAIP3
TNFSF13
TOB1
TOB2
TOP1
TP53BP2
TP53I11
TPM3
TPPP3
TRIM8
TSG101
TSPAN3
UBC
UBE2I
UBQLN1
VDAC1
VEGFA
VIM
VMP1
WNK1
XBP1
XIST
YBX3
YWHAZ
ZFP36
ZNFX1
ZYX
