# Supplementary material for: Cartilage Protective and Immunomodulatory Features of Osteoarthritis Synovial Fluid-Treated Adipose-Derived Mesenchymal Stem Cells Secreted Factors and Extracellular Vesicles-Embedded miRNAs
Source: Cells. 2021 Apr 30;10(5):1072. doi: 10.3390/cells10051072 (PMC8147187; doi:10.3390/cells10051072)
Supplement: Supplementary file 1 [file cells-10-01072-s001.zip › Supplementary Table S11_Cells.xlsx]

## Sheet: Foglio1
GO term	Description	P-value	Genes
GO:0048522	positive regulation of cellular process	5.7e-24	[+] Show genes
GO:0048518	positive regulation of biological process	1.92e-22	[+] Show genes
GO:0050793	regulation of developmental process	2.39e-20	[+] Show genes
GO:0051240	positive regulation of multicellular organismal process	5.86e-20	[+] Show genes
GO:1901700	response to oxygen-containing compound	5.9e-20	[+] Show genes
GO:0010033	response to organic substance	2.59e-19	[+] Show genes
GO:0043067	regulation of programmed cell death	6.29e-19	[+] Show genes
GO:0031325	positive regulation of cellular metabolic process	1e-18	[+] Show genes
GO:0009893	positive regulation of metabolic process	1.24e-18	[+] Show genes
GO:0031323	regulation of cellular metabolic process	1.57e-18	[+] Show genes
GO:0042221	response to chemical	1.92e-18	[+] Show genes
GO:0042981	regulation of apoptotic process	2.58e-18	[+] Show genes
GO:0010941	regulation of cell death	3.25e-18	[+] Show genes
GO:0051094	positive regulation of developmental process	6.12e-18	[+] Show genes
GO:0051239	regulation of multicellular organismal process	1.07e-17	[+] Show genes
GO:0048869	cellular developmental process	1.3e-17	[+] Show genes
GO:0048523	negative regulation of cellular process	1.57e-17	[+] Show genes
GO:2000026	regulation of multicellular organismal development	1.97e-17	[+] Show genes
GO:0042127	regulation of cell proliferation	2.94e-17	[+] Show genes
GO:0051173	positive regulation of nitrogen compound metabolic process	2.98e-17	[+] Show genes
GO:0051272	positive regulation of cellular component movement	4.35e-17	[+] Show genes
GO:0010604	positive regulation of macromolecule metabolic process	5.28e-17	[+] Show genes
GO:0030335	positive regulation of cell migration	5.96e-17	[+] Show genes
GO:0019222	regulation of metabolic process	7.76e-17	[+] Show genes
GO:0080090	regulation of primary metabolic process	1.02e-16	[+] Show genes
GO:2000147	positive regulation of cell motility	1.18e-16	[+] Show genes
GO:1902531	regulation of intracellular signal transduction	1.51e-16	[+] Show genes
GO:0040017	positive regulation of locomotion	1.65e-16	[+] Show genes
GO:0048856	anatomical structure development	1.85e-16	[+] Show genes
GO:0042493	response to drug	2.43e-16	[+] Show genes
GO:0048519	negative regulation of biological process	2.72e-16	[+] Show genes
GO:0032502	developmental process	9.91e-16	[+] Show genes
GO:0051270	regulation of cellular component movement	1e-15	[+] Show genes
GO:0040012	regulation of locomotion	1.63e-15	[+] Show genes
GO:0043066	negative regulation of apoptotic process	1.99e-15	[+] Show genes
GO:0032501	multicellular organismal process	2.15e-15	[+] Show genes
GO:0043069	negative regulation of programmed cell death	2.17e-15	[+] Show genes
GO:2000145	regulation of cell motility	2.34e-15	[+] Show genes
GO:0030334	regulation of cell migration	2.55e-15	[+] Show genes
GO:0048513	animal organ development	4.52e-15	[+] Show genes
GO:0050794	regulation of cellular process	6.86e-15	[+] Show genes
GO:0070887	cellular response to chemical stimulus	7.34e-15	[+] Show genes
GO:0010646	regulation of cell communication	7.56e-15	[+] Show genes
GO:0060548	negative regulation of cell death	1.32e-14	[+] Show genes
GO:0051093	negative regulation of developmental process	1.36e-14	[+] Show genes
GO:0009966	regulation of signal transduction	1.47e-14	[+] Show genes
GO:0051171	regulation of nitrogen compound metabolic process	1.51e-14	[+] Show genes
GO:0033993	response to lipid	1.87e-14	[+] Show genes
GO:0023051	regulation of signaling	2.24e-14	[+] Show genes
GO:0045595	regulation of cell differentiation	2.39e-14	[+] Show genes
GO:0071310	cellular response to organic substance	2.58e-14	[+] Show genes
GO:0031399	regulation of protein modification process	2.72e-14	[+] Show genes
GO:0042325	regulation of phosphorylation	3.49e-14	[+] Show genes
GO:0032879	regulation of localization	3.5e-14	[+] Show genes
GO:0001932	regulation of protein phosphorylation	3.8e-14	[+] Show genes
GO:1901342	regulation of vasculature development	4.17e-14	[+] Show genes
GO:0010243	response to organonitrogen compound	6.76e-14	[+] Show genes
GO:0035690	cellular response to drug	7.36e-14	[+] Show genes
GO:0014070	response to organic cyclic compound	9.94e-14	[+] Show genes
GO:0045944	positive regulation of transcription by RNA polymerase II	1.36e-13	[+] Show genes
GO:1902680	positive regulation of RNA biosynthetic process	1.44e-13	[+] Show genes
GO:0045893	positive regulation of transcription, DNA-templated	1.44e-13	[+] Show genes
GO:1903508	positive regulation of nucleic acid-templated transcription	1.44e-13	[+] Show genes
GO:0048583	regulation of response to stimulus	2.47e-13	[+] Show genes
GO:0030154	cell differentiation	2.53e-13	[+] Show genes
GO:0045935	positive regulation of nucleobase-containing compound metabolic process	2.81e-13	[+] Show genes
GO:0008284	positive regulation of cell proliferation	2.96e-13	[+] Show genes
GO:1903506	regulation of nucleic acid-templated transcription	3.2e-13	[+] Show genes
GO:0048660	regulation of smooth muscle cell proliferation	3.3e-13	[+] Show genes
GO:1901698	response to nitrogen compound	3.77e-13	[+] Show genes
GO:0050789	regulation of biological process	4.66e-13	[+] Show genes
GO:2001141	regulation of RNA biosynthetic process	4.93e-13	[+] Show genes
GO:0009891	positive regulation of biosynthetic process	5.17e-13	[+] Show genes
GO:0065009	regulation of molecular function	6.2e-13	[+] Show genes
GO:0019220	regulation of phosphate metabolic process	6.23e-13	[+] Show genes
GO:0051174	regulation of phosphorus metabolic process	6.23e-13	[+] Show genes
GO:0032268	regulation of cellular protein metabolic process	6.99e-13	[+] Show genes
GO:0006355	regulation of transcription, DNA-templated	7.82e-13	[+] Show genes
GO:0051254	positive regulation of RNA metabolic process	1.21e-12	[+] Show genes
GO:0009605	response to external stimulus	1.26e-12	[+] Show genes
GO:0070482	response to oxygen levels	1.33e-12	[+] Show genes
GO:0045597	positive regulation of cell differentiation	1.34e-12	[+] Show genes
GO:0009719	response to endogenous stimulus	1.47e-12	[+] Show genes
GO:0009636	response to toxic substance	1.49e-12	[+] Show genes
GO:0031328	positive regulation of cellular biosynthetic process	1.77e-12	[+] Show genes
GO:0045596	negative regulation of cell differentiation	1.79e-12	[+] Show genes
GO:0009628	response to abiotic stimulus	1.8e-12	[+] Show genes
GO:0060255	regulation of macromolecule metabolic process	1.83e-12	[+] Show genes
GO:0031324	negative regulation of cellular metabolic process	1.88e-12	[+] Show genes
GO:0045765	regulation of angiogenesis	2.35e-12	[+] Show genes
GO:2000112	regulation of cellular macromolecule biosynthetic process	2.76e-12	[+] Show genes
GO:0007165	signal transduction	2.92e-12	[+] Show genes
GO:0031326	regulation of cellular biosynthetic process	2.93e-12	[+] Show genes
GO:0009889	regulation of biosynthetic process	3.03e-12	[+] Show genes
GO:0010557	positive regulation of macromolecule biosynthetic process	3.32e-12	[+] Show genes
GO:0010628	positive regulation of gene expression	4.04e-12	[+] Show genes
GO:0036293	response to decreased oxygen levels	4.64e-12	[+] Show genes
GO:1904018	positive regulation of vasculature development	5.1e-12	[+] Show genes
GO:0010556	regulation of macromolecule biosynthetic process	8.4e-12	[+] Show genes
GO:0006357	regulation of transcription by RNA polymerase II	1.03e-11	[+] Show genes
GO:0051246	regulation of protein metabolic process	1.17e-11	[+] Show genes
GO:0022603	regulation of anatomical structure morphogenesis	1.7e-11	[+] Show genes
GO:0034097	response to cytokine	2.15e-11	[+] Show genes
GO:0000302	response to reactive oxygen species	2.19e-11	[+] Show genes
GO:0019219	regulation of nucleobase-containing compound metabolic process	2.47e-11	[+] Show genes
GO:0007166	cell surface receptor signaling pathway	2.53e-11	[+] Show genes
GO:1901701	cellular response to oxygen-containing compound	3.12e-11	[+] Show genes
GO:0051252	regulation of RNA metabolic process	3.75e-11	[+] Show genes
GO:0097237	cellular response to toxic substance	4.17e-11	[+] Show genes
GO:0008285	negative regulation of cell proliferation	4.25e-11	[+] Show genes
GO:0051338	regulation of transferase activity	4.78e-11	[+] Show genes
GO:0044093	positive regulation of molecular function	5.58e-11	[+] Show genes
GO:1902533	positive regulation of intracellular signal transduction	7.05e-11	[+] Show genes
GO:0065007	biological regulation	7.14e-11	[+] Show genes
GO:0009725	response to hormone	7.51e-11	[+] Show genes
GO:0009967	positive regulation of signal transduction	8.09e-11	[+] Show genes
GO:0051172	negative regulation of nitrogen compound metabolic process	8.2e-11	[+] Show genes
GO:0042327	positive regulation of phosphorylation	8.57e-11	[+] Show genes
GO:0019221	cytokine-mediated signaling pathway	8.74e-11	[+] Show genes
GO:0022414	reproductive process	9.37e-11	[+] Show genes
GO:0043535	regulation of blood vessel endothelial cell migration	9.59e-11	[+] Show genes
GO:0043549	regulation of kinase activity	1.08e-10	[+] Show genes
GO:0010632	regulation of epithelial cell migration	1.24e-10	[+] Show genes
GO:0051716	cellular response to stimulus	1.71e-10	[+] Show genes
GO:0045766	positive regulation of angiogenesis	1.81e-10	[+] Show genes
GO:0051241	negative regulation of multicellular organismal process	1.88e-10	[+] Show genes
GO:0006950	response to stress	2.2e-10	[+] Show genes
GO:0001934	positive regulation of protein phosphorylation	2.38e-10	[+] Show genes
GO:0043408	regulation of MAPK cascade	2.67e-10	[+] Show genes
GO:0009890	negative regulation of biosynthetic process	3.07e-10	[+] Show genes
GO:0040008	regulation of growth	3.29e-10	[+] Show genes
GO:0001666	response to hypoxia	3.3e-10	[+] Show genes
GO:0003006	developmental process involved in reproduction	3.82e-10	[+] Show genes
GO:0034614	cellular response to reactive oxygen species	4e-10	[+] Show genes
GO:0045859	regulation of protein kinase activity	4.33e-10	[+] Show genes
GO:0050678	regulation of epithelial cell proliferation	4.33e-10	[+] Show genes
GO:0048584	positive regulation of response to stimulus	4.4e-10	[+] Show genes
GO:0048729	tissue morphogenesis	4.64e-10	[+] Show genes
GO:0010594	regulation of endothelial cell migration	4.97e-10	[+] Show genes
GO:0048661	positive regulation of smooth muscle cell proliferation	5.5e-10	[+] Show genes
GO:0046677	response to antibiotic	6.91e-10	[+] Show genes
GO:0010647	positive regulation of cell communication	6.99e-10	[+] Show genes
GO:0031327	negative regulation of cellular biosynthetic process	8.21e-10	[+] Show genes
GO:1902895	positive regulation of pri-miRNA transcription by RNA polymerase II	9.32e-10	[+] Show genes
GO:0030155	regulation of cell adhesion	9.47e-10	[+] Show genes
GO:0031401	positive regulation of protein modification process	9.96e-10	[+] Show genes
