# Supplementary material for: Cartilage Protective and Immunomodulatory Features of Osteoarthritis Synovial Fluid-Treated Adipose-Derived Mesenchymal Stem Cells Secreted Factors and Extracellular Vesicles-Embedded miRNAs
Source: Cells. 2021 Apr 30;10(5):1072. doi: 10.3390/cells10051072 (PMC8147187; doi:10.3390/cells10051072)
Supplement: Supplementary file 1 [file cells-10-01072-s001.zip › Supplementary Table S12_Cells.xlsx]

## Sheet: Foglio1
Gene	Protein	Function
Macrophage Differentiation
APP	Amyloid-beta precursor protein	protease inhibitor
CDC42	Cell division control protein 42 homolog	small GTPase
CEBPA	CCAAT/enhancer-binding protein alpha	basic leucine zipper transcription factor
CSF1	Macrophage colony-stimulating factor 1	cytokine
MMP9	Matrix metalloproteinase-9	metalloprotease
SIRT1	NAD-dependent protein deacetylase sirtuin-1	NAD-dependent protein deacetylase
SPI1	Transcription factor PU.1	winged helix/forkhead transcription factor
TLR2	Toll-like receptor 2	toll-like receptor
VEGFA	Vascular endothelial growth factor A	growth factor
Macrophage Activation
APP	Amyloid-beta precursor protein	protease inhibitor
FOXP1	Forkhead box protein P1	transcriptional repressor
HMGB1	High mobility group protein B1	chromatin-associated non-histone protein
NAMPT	Nicotinamide phosphoribosyltransferase	transferase
TICAM1	TIR domain-containing adapter molecule 1	scaffold/adaptor protein
TLR2	Toll-like receptor 2	toll-like receptor
TNF	Tumor necrosis factor	cytokine
