# Supplementary material for: Cartilage Protective and Immunomodulatory Features of Osteoarthritis Synovial Fluid-Treated Adipose-Derived Mesenchymal Stem Cells Secreted Factors and Extracellular Vesicles-Embedded miRNAs
Source: Cells. 2021 Apr 30;10(5):1072. doi: 10.3390/cells10051072 (PMC8147187; doi:10.3390/cells10051072)
Supplement: Supplementary file 1 [file cells-10-01072-s001.zip › Supplementary Table S15_Cells.xlsx]

## Sheet: Foglio1
Gained-upregulated		Downregulated		Univocal Gained-up		Univocal Down		Univocal Gained-up shared with OA Cartilage		Univocal Gained-up shared with OA Macrophages		Univocal Down shared with OA Cartilage		Univocal Down shared with OA Macrophages
ACTG1		ABTB1		ACTG1		ABTB1		ACTG1		ACTG1		AKT1		ARHGEF6
ACVR1		AGO2		ACVR1		AGO2		ACVR1		ARID4B		ATM		BCL3
AGO1		AKT1		AGO1		AKT1		AKR1C2		ARL2		BCL2		BECN1
AKR1C2		ARHGEF6		AKR1C2		ARHGEF6		ARID4B		ATF4		BCL6		BTG2
ANAPC1		ARID3A		ANAPC1		ARID3A		ATF4		CAPRIN1		CAPNS1		CAPNS1
ARID4B		ARID3B		ARID4B		ARID3B		BIRC6		CCND1		CTDSPL		CAT
ARL2		ATG12		ARL2		ATG12		CAPRIN1		CCT7		DDIT4		CEBPA
ASF1B		ATM		ASF1B		ATM		CCND1		CMPK1		ERG		DDIT4
ATF4		BAK1		ATF4		BAK1		CCT7		COL3A1		FGFR2		EGR2
BCL2L11		BBC3		BCL2L11		BBC3		CDK6		CPEB4		FGFR3		HSPA4
BCL2L2		BCL2		BCL7A		BCL2		CMPK1		CSF1		HSPA4		IDH1
BCL7A		BCL2L2		BIRC6		BCL3		COL3A1		CTNNB1		ID1		IL6R
BIRC6		BCL3		CACFD1		BCL6		CPEB4		DAPK1		MBNL1		LACTB
BMPR2		BCL6		CAPRIN1		BCL9		CTNNB1		FGFR1		MTMR3		LIPA
CACFD1		BCL9		CASC10		BECN1		CUX1		HIPK3		NCOR2		MBNL1
CAPRIN1		BECN1		CCL5		BMF		DICER1		HNRNPDL		RAF1		MXD1
CASC10		BMF		CCNA1		BMPR1B		FGFR1		ITGA5		SERPINE1		NCOR2
CCL5		BMPR1B		CCNA2		BTG2		FNIP1		ITGB1		SMARCA5		PPP1CA
CCNA1		BMPR2		CCND1		CAPNS1		HDGF		JAG1		SOCS3		RAF1
CCNA2		BTG2		CCT7		CAT		HIPK1		KLF2		TBC1D1		SERPINE1
CCND1		CAPNS1		CDC25A		CBFB		HIPK3		MAP2K3		VIM		SGPL1
CCND2		CAT		CDC34		CCNE2		ITGA5		MAPK1				SMARCA5
CCT7		CBFB		CDH1		CDH5		ITGB1		MAPRE1				SOCS3
CDC25A		CCND2		CDK6		CDKN2A		JAG1		MAX				THAP2
CDC34		CCNE2		CMPK1		CEBPA		LRIG1		MTPN				TNFAIP3
CDH1		CDH5		COL3A1		CGN		MAPK1		MYLIP				VIM
CDK6		CDKN2A		CPEB1		CTDSPL		NF1		NR3C1
CMPK1		CEBPA		CPEB2		CUL2		NR3C1		PLAU
COL3A1		CGN		CPEB3		CYP24A1		OSBPL8		QKI
CPEB1		CTDSPL		CPEB4		DDIT4		PCGF5		RDH10
CPEB2		CUL2		CSF1		DGAT1		PCMTD1		RPL3
CPEB3		CYP24A1		CTNNB1		DLL4		PDGFRA		RPS5
CPEB4		DDIT4		CUX1		DNMT1		PTEN		SRPRA
CSF1		DGAT1		CYP2J2		E2F2		QKI		TGFBR1
CTNNB1		DLL4		DAPK1		E2F3		RORA		TGFBR2
CUX1		DNMT1		DICER1		EGR2		RPL3		XBP1
CYP2J2		E2F2		EHBP1		EIF4EBP1		RPS5		YWHAZ
DAPK1		E2F3		ESR1		EIF5A2		SHMT2
DICER1		EGR2		ESR2		EPO		SMAD2
EHBP1		EIF4EBP1		EZH2		ERBB2		SMAD3
ESR1		EIF5A2		FGFR1		ERBB3		TGFBR1
ESR2		EPO		FIS1		ERG		TGFBR2
ETS1		ERBB2		FNIP1		FGFR2		THBS1
EZH2		ERBB3		GALNT7		FGFR3		XBP1
FGFR1		ERG		HDGF		FLT1		YWHAZ
FIS1		ETS1		HIPK1		GLI1		ZBTB4
FNIP1		FGFR2		HIPK3		GRIN2A		ZEB1
GALNT7		FGFR3		HNRNPDL		GSS
HDGF		FLT1		HRAS		HDAC4
HIPK1		GLI1		IFNB1		HK2
HIPK3		GRIN2A		IGF2BP1		HOXA1
HMGA1		GSS		IGF2BP2		HS3ST2
HMGA2		HDAC4		ING4		HSPA4
HNRNPDL		HK2		IRS2		ICAM2
HRAS		HMGA1		ITGA5		ID1
IFNB1		HMGA2		ITGB1		IDH1
IGF1R		HOXA1		JAG1		IGF2
IGF2BP1		HS3ST2		KAT2A		IKZF2
IGF2BP2		HSPA4		KAT2B		IKZF3
ING4		ICAM2		KLF2		IKZF4
IRS2		ID1		KRAS		IL11
ITGA5		IDH1		LDLR		IL6R
ITGB1		IGF1R		LRIG1		IRF4
JAG1		IGF2		MAP2K3		ITGA4
KAT2A		IKZF2		MAPK1		ITGB3
KAT2B		IKZF3		MAPK8		KLF13
KLF2		IKZF4		MAPRE1		KRT7
KRAS		IL11		MAX		LACTB
LDLR		IL6R		MSL3		LIF
LIN28A		IRF4		MTPN		LIPA
LIN28B		ITGA4		MYB		MBNL1
LRIG1		ITGB3		MYLIP		MMP13
MAP2K3		KLF13		NF1		MTA1
MAPK1		KRT7		NR1H4		MTMR3
MAPK14		LACTB		NR2E1		MTOR
MAPK8		LIF		NR3C1		MUC1
MAPRE1		LIN28A		NRAS		MUC17
MAX		LIN28B		OSBPL2		MXD1
MCL1		LIPA		OSBPL8		NCOR2
MSL3		MAPK14		PCGF5		NEDD4
MTPN		MBNL1		PCMTD1		NES
MYB		MCL1		PDGFRA		NKIRAS2
MYLIP		MMP13		PHLPP1		NOTCH1
NF1		MTA1		PIM1		NTRK3
NR1H4		MTMR3		PLAU		PCTP
NR2E1		MTOR		PLXNB1		PIAS3
NR3C1		MUC1		POU4F2		PIGF
NRAS		MUC17		PPARG		PIK3CD
OSBPL2		MXD1		PRAP1		PIK3R2
OSBPL8		NCOR2		PSMD10		PLK1
PCGF5		NEDD4		PTEN		PPP1CA
PCMTD1		NES		QKI		PRKRA
PDGFRA		NKIRAS2		RAD51		RAF1
PHLPP1		NOTCH1		RASAL2		RARB
PIM1		NTRK3		RBM10		RAVER2
PLAU		PCTP		RDH10		RFX6
PLXNB1		PIAS3		RFFL		RPS6KA1
POU4F2		PIGF		RORA		RUNX2
PPARG		PIK3CD		RPIA		SERPINE1
PRAP1		PIK3R2		RPL3		SGPL1
PRDM1		PLK1		RPS5		SIX1
PSMD10		PPP1CA		RUNX3		SMAD1
PTEN		PRDM1		SCAMP3		SMARCA5
QKI		PRKRA		SCLY		SMO
RAD51		RAF1		SHMT2		SNAI1
RASAL2		RARB		SMAD2		SOCS1
RBM10		RAVER2		SMAD3		SOCS3
RDH10		RFX6		SOCS5		STARD13
RFFL		RPS6KA1		SRGAP1		TBC1D1
RORA		RUNX2		SRGAP2		TGIF2
RPIA		SERPINE1		SRPRA		THAP2
RPL3		SGPL1		TANC2		TNFAIP3
RPS5		SIX1		TGFBR1		TWF1
RUNX3		SMAD1		TGFBR2		VDR
SCAMP3		SMAD4		THBS1		VIM
SCLY		SMARCA5		TP63		VPS4B
SHMT2		SMO		TRAP1		ZNF215
SMAD2		SNAI1		TWIST1
SMAD3		SOCS1		UVRAG
SMAD4		SOCS3		XBP1
SOCS5		STARD13		YWHAZ
SRGAP1		STAT3		ZBTB4
SRGAP2		TBC1D1		ZEB1
SRPRA		TGIF2
STAT3		THAP2
TANC2		TNFAIP3
TGFBR1		TP53
TGFBR2		TP53INP1
THBS1		TWF1
TP53		UBE2I
TP53INP1		VDR
TP63		VIM
TRAP1		VPS4B
TWIST1		ZNF215
UBE2I
UVRAG
XBP1
YWHAZ
ZBTB4
ZEB1
