# Supplementary material for: Cartilage Protective and Immunomodulatory Features of Osteoarthritis Synovial Fluid-Treated Adipose-Derived Mesenchymal Stem Cells Secreted Factors and Extracellular Vesicles-Embedded miRNAs
Source: Cells. 2021 Apr 30;10(5):1072. doi: 10.3390/cells10051072 (PMC8147187; doi:10.3390/cells10051072)
Supplement: Supplementary file 1 [file cells-10-01072-s001.zip › Supplementary Table S16_Cells.xlsx]

## Sheet: Foglio1
Gained/upregulated miRNAs
Gene	Protein	Function
Cartilage Development
CTNNB1	Catenin beta-1	Wnt signaling pathway
FGFR1	Fibroblast growth factor receptor 1	transmembrane signal receptor
TGFBR1	TGF-beta receptor type-1	serine/threonine protein kinase receptor
TGFBR2	TGF-beta receptor type-2	serine/threonine protein kinase receptor
ZEB1	Zinc finger E-box-binding homeobox 1	C2H2 zinc finger transcription factor
Extracellular Matrix Organization
COL3A1	Collagen alpha-1(III) chain	extracellular matrix structural protein
ITGA5	Integrin alpha-5	integrin
ITGB1	Integrin beta-1	integrin
NF1	Neurofibromin	GTPase-activating protein
PDGFRA	Platelet-derived growth factor receptor alpha	transmembrane signal receptor
TGFBR1	TGF-beta receptor type-1	serine/threonine protein kinase receptor
THBS1	Thrombospondin-1	glycoprotein
Macrophage Differentiation
CSF1	Macrophage colony-stimulating factor 1	cytokine
Macrophage Activation
Downregulated miRNAs
Cartilage Development
FGFR3	Fibroblast growth factor receptor 3	transmembrane signal receptor
Extracellular Matrix Organization
CAPNS1	Calpain small subunit 1	calcium-dependent cysteine protease
SERPINE1	Plasminogen activator inhibitor 1	protease inhibitor
Macrophage Differentiation
CEBPA	CCAAT/enhancer-binding protein alpha	basic leucine zipper transcription factor
Macrophage Activation
