# Supplementary material for: Cartilage Protective and Immunomodulatory Features of Osteoarthritis Synovial Fluid-Treated Adipose-Derived Mesenchymal Stem Cells Secreted Factors and Extracellular Vesicles-Embedded miRNAs
Source: Cells. 2021 Apr 30;10(5):1072. doi: 10.3390/cells10051072 (PMC8147187; doi:10.3390/cells10051072)
Supplement: Supplementary file 1 [file cells-10-01072-s001.zip › Supplementary Table S5_Cells.xlsx]

## Sheet: Foglio1
hsa-miR-520e-3p	hsa-miR-518f-3p	hsa-miR-523-3p	hsa-miR-193b-3p	hsa-miR-24-3p	hsa-miR-21-5p	hsa-miR-92a-3p	hsa-miR-125b-5p	hsa-miR-221-3p	hsa-miR-214-3p	hsa-miR-222-3p	hsa-miR-484	hsa-miR-145-5p	hsa-miR-320a-3p	hsa-miR-302a-3p	hsa-miR-191-5p	hsa-miR-574-3p	hsa-miR-19b-3p	hsa-miR-663b	hsa-miR-199a-3p	hsa-miR-224-5p	hsa-miR-16-5p	hsa-miR-100-5p	hsa-miR-34a-5p	hsa-miR-99a-5p	hsa-miR-197-3p	hsa-miR-20a-5p	hsa-miR-328-3p	hsa-miR-409-3p	hsa-miR-130a-3p	hsa-miR-132-3p	hsa-miR-30b-5p	hsa-miR-29a-3p	hsa-miR-17-5p	hsa-miR-106a-5p	hsa-miR-30c-5p	hsa-miR-382-5p	hsa-miR-27a-3p	hsa-miR-365a-3p	hsa-miR-193a-5p	hsa-let-7b-5p	hsa-miR-138-5p	hsa-miR-218-5p	hsa-miR-149-5p	hsa-miR-376a-3p	hsa-miR-22-3p	hsa-miR-99b-5p	hsa-miR-27b-3p	hsa-miR-130b-3p	hsa-miR-152-3p
			AKR1C2	ACVR1B	AKT2	ARID4B	ABTB1	ANXA1	ARL2	BBC3	FIS1	ABHD17C		AKT1	CCND2	CUL2	ARID4B	CCND2	AKT1	AP2M1	ACVR2A	AKT1	ACSL1	AGO2	ACVR1	ABL2	ABCG2	ANG	ACVR1	ARHGAP32	ATG12	ABL1	APP	APP	ARHGEF6	PTEN	ABCA1	ACVR1	TP73	ACTG1	ADGRA2	ACTN1	FGFR1	ACVR1C	ACVR1C	MTOR	ABCA1	CMPK1	ADAM17
			CCND1	ARHGAP19	ANKRD46	BCL2L11	AKT1	APAF1	ASF1B	CDKN1B	SMAD2	ABRACL		BMI1	CDK6	EGFR	ATXN1		APOE	API5	AKT3	ATM	ACSL4	CAPNS1	CD82	ANKH	ABCG2	FGA	APP	BDNF	BCL6	ADAMTS9	BCL2	ARID4B	BCL9		APC	BAX		ACVR1	ARHGEF3	BIRC5	FOXM1	AGO2	ARPC5	RAVER2	ADORA2B	CSF1	CCKBR
			ESR1	AURKB	ANP32A	BMPR2	ARID3A	ARIH2	ATF4	CDKN1C		ACTB		CCND1	CTDSP2	EP300	BACE1		CAV2	CD40	APP	BMPR2	AR	FGFR3	CD82	APP	BACE1	FGB	ATG2B	CCNA2	BCL9	AKT2	BCL2L11	ATM	CCND2		CCND1	BCL2		AGO1	BLCAP	BIRC6	GIT1	CDK2	BDNF		CCNT1	DICER1	CD151
			ETS1	BCL2L11	APAF1	CACFD1	ARID3B	ASZ1	BCL2L11	CERS2		ADAM17		CDK2	EGR1	RAC1	BCL2L11		CD44	CDC42	ARHGDIA	CTDSPL	AXIN2	HOXA1	FOXO3	ARHGAP12	CD44	FGG	ATXN1	CCNB1	BECN1	BACE1	BMP2	BCL10	CUL2		EGFR	BCL2		ANAPC1	CASP3	BMI1	GPC1	IGF1R	BMP7		CREB1	ITGB1	CSF1
			KRAS	BCL2L12	BASP1	CAPRIN1	BAK1	BBC3	BCL2L2	CORO1A		AKR1B10		CDK4	IL1A	RXRA	BMPR2		DNAJA4	CXCR4	ARL2	EGR2	AXL	IGF1R	IL18	ATG16L1	H2AFX	IFNG	BMPR2	CDKN1A	CAT	BCL2	BMPR2	BMP2	DDIT4		FBXW7	CCND1		BCL7A	CCND1	CDK6	SP1	PIK3R1	CD151		CYP1B1	LDLR	DNMT1
			MAX	BRCA1	BCL2	CASC10	BBC3	BCL2L11	CCL5	DICER1		ALDH3A1		CDKN1A	LRRC8A		CUL5		FUT4	DIO1	AURKB	FGFR3	AXL	MTMR3	NSUN5	BAMBI	MMP16	PHF10	CSF1	CRK	CCNE2	BCL7A	CCL1	CASP7	DLL4		FOXO1	CDC25A		BIRC6	CCND3	CDKN1B	ZBTB2	SLC16A1	CDKN1A		CYP3A4	NR3C1	HLA-G
			MCL1	CARD10	BCL6	CCT7	BCL2	BMF	CTNNB1	DIRAS3		ALPPL2		DAZAP2	MDM4		CYP19A1		HGF	DPYSL2	AXIN2	FLT1	BCL2	MTOR	TSPAN3	BCL2	PTPRJ	RDX	DICER1	FOXO1	DLL4	C1QTNF6	CCND1	CCND1	HDAC4		GATA2	IL6		CCNA1	CDH1	DKK2		SRSF11	CYR61		EDNRA	PDGFRA	HLA-G
			MYB	CCNA2	BMPR2	CDH1	BCL2L2	BNIP3	DAPK1	DKK2		AP1G1		LEFTY1	NDST1		ESR1		KRT7	EDNRA	BCL2	HOXA1	BIRC5	RAVER2	TSPAN3	BCL2L11	SFRP1		DNM2	HBEGF	DNMT1	CCND2	CCND2	CDKN1A	HSPA4		HIPK2	PAX6		CCNA2	CDH2	EBP		TTK	ERBB3		EYA4	PPARG	IGF1R
			NF1	CD34	BTG2	CPEB2	BCL3	BNIP3L	EZH2	ESR1		APH1A		LEFTY2	SATB1		GCM1		MAPK1	EYA4	BIRC5	HOXA1	BMP7	SERPINE1	TUSC2	BMPR2			ESR1	JPT1	ERG	CCNT2	CDKN1A	CYP19A1	IDH1		HOXA10			CCND1	CEBPA	EFNA1			ESR1		KHSRP	PTEN	IRS1
			PLAU	CDK1	CCL20	CUX1	BMF	BRAP	FGFR1	ETS1		ARL6IP5		NR2F2	SLC16A2		HIPK1		MAPK14	FOSB	BMI1	HS3ST2	CCL22	SMARCA5	WNK1	BNIP2			GJA1	KLHL11	MBNL1	CD276	DAPK3	E2F1	IL11		IGF1			CCND2	EED	GJA1			HDAC4		LDLR	RUNX3	ITGA5
			PRAP1	CDK4	CCR1	EHBP1	BMPR1B	CDKN1B	GALNT7	FOS		BNIP3		SLAIN1	SOX4		HIPK3		MAPK8	HOXD10	BRCA1	ID1	CCND1			CCND1			HOXA10	MAPK1	NOTCH1	CDC42	DNAJC27	FAS	ITGA4		LDLR			CDC25A	EID1	GLI2			HDAC6		MFF	SMAD4	KRAS
			RAD51	CDKN1B	CDC25A	ESR2	BTG2	CDKN1C	HDGF	FOXO3		BRAF		TAC1	TMC7		KAT2B		MAPK9	KLK10	CADM1	IGF1R	CCND3			CCND2			HOXA5	MUC13	RUNX2	CDK2	E2F1	FASTK	ITGB3		MAP2K4			CDC34	EZH2	HMGB1			HMGB1		MMP13	STAT3	TGFA
			SHMT2	CDKN2A	CDK2AP1	FNIP1	CBFB	CERS2	ING4	GJA1		C11orf65		TOB2	YBX3		MXD1		MET	KRAS	CAPRIN1	IGF2	CCNE2			CDKN1A			IFITM1	RASA1	SERPINE1	CDK6	E2F3	HIF1A	MTA1		MET			CDK6	FABP4	HOXB3			HTR2C		NOTCH1	TP53INP1	WNT1
			SMAD3	CHEK1	COL4A1	HIPK1	CDH5	CORO1A	JAG1	GRB10		CBFB					MYCN		MTOR	NCOA6	CCND1	MMP13	CD24			CRIM1			KLF4	RB1	SIX1	COL3A1	FBXO31	HIPK3	MUC17		MMP13			COL3A1	FOSL1	IKBKB			IRF5		PAX3	UVRAG
			YWHAZ	CNDP2	DAXX	HIPK3	CDKN2A	CREBZF	MAP2K3	ICAM1		CCDC43					MYLIP		PTGS2	NIT1	CCND2	MTOR	CD44			DUSP2			LDLR	SIRT1	SMAD1	COL4A1	GPR137B	IL10	NCOR2		MYT1			CPEB1	GNAI2	LAMB3			MAOA		PAX7	ZBTB4
				CORO1A	DDAH1	ITGA5	CEBPA	CTCF	MAPK1	KIT		CD44					NCOA3		SMARCA2	PEBP1	CCND3	NCOR2	CDC25A			E2F1			MAFB	SIRT1	SNAI1	COL4A2	HBP1	LIMK1	NEDD4		NFE2L2			CPEB3	H2AFX	LASP1			MYCBP		PPARG	ZEB1
				CYP11B2	DERL1	KAT2A	CGN	DDIT4	MAPK14	MMP1		CDH2					PPP2R5E		STK11	PHLPP1	CCNE1	PLK1	CDK4			E2F3			MEOX2	SOX5	SOCS1	CPEB3	HIF1A	MAPK14	PIK3R2		PAX3			CPEB4	HIF1A	LEF1			NCOA1		PSAP
				DEDD	DOCK4	KAT2B	CYP24A1	DICER1	MAPK8	PPP2R2A		CDK4					PRKAA1		ZHX1	PTX3	CCNT2	SMARCA5	CDK6			EGLN3			MET	SPRED1		CPEB4	HSPB2	MAPK9	RARB		PDS5B			CYP2J2	IGF1R	MAFG			PPARA		SEMA6A
				DHFR	DOCK5	KLF2	DGAT1	DIRAS3	NRAS	PTEN		CDK6					PTEN			SMAD4	CDK6	THAP2	CDKN2A			EGR2			PDGFRA	TJAP1		DAG1	ICAM1	MYLIP	RFX6		PHB			HMGA1	LPL	MBNL2			PTEN		ST14
				DHFRP1	DOCK7	MAPRE1	E2F2	DKK2	PIM1	RECK		CDKN1A					SMAD4			TCEAL1	CDS2	ZNF215	CDKN2C			GJA1			PPARG	TLN2		DIABLO	ITGB8	PTEN	SERPINE1		PHB			HMGA2	MMP3	MITF			PTMS		TRAPPC2B
				DND1	DUSP10	MSL3	E2F3	DVL2	PLXNB1	SELE		CEP19					SOCS1				CHUK		CEBPB			HIF1A			RAB5A			DICER1	JAK1	RB1	SMAD1		PLAG1			HNRNPDL	MXD1	MRPS27			RAB5B		VDR
				DYRK2	E2F1	MYLIP	EIF4EBP1	ESR1	POU4F2	SOD2		CLINT1					TGFBR2				FGF2		DLL1			IRF2			RUNX3			DKK1	KAT2B	RUNX1	SNAI1		PPARG			HRAS	PLEK2	NACC1			RCOR1		VEGFC
				E2F1	E2F2	NR1H4	EIF5A2	ETS1	PSMD10	SSSCA1		COL5A1					TLR2				FGFR1		E2F1			ITGB8			SLAIN1			DNMT3A	LDLR	RUNX3	SOCS1		PSAP			IFNB1	PPARG	NFE2L1			RGS2		WEE1
				E2F2	EGFR	OSBPL2	EPO	FMR1	PTEN	SSX2IP		CPEB4									HMGA1		E2F3			KIT			SMAD4			DNMT3B	LIMK1	SIRPA	SOCS3		RMND5A			IGF1R	PTK2	NUP93			SP1
				E2F3	EIF4A2	OSBPL8	ERBB2	FOS	QKI	STAT5A		CTGF									HMGA2		EPHA5			LIMK1			SMAD5			FGA	MAP3K12	SLC2A3	SOCS3		SEMA6A			IGF2BP1	RARA	OTUD7B			TCEAL1
				EIF2S3	ELAVL4	PCGF5	ERBB3	FOXO3	SRGAP1	TCEAL1		CTNND1									IFNG		FOSL1			MAP2K3			TAC1			FGB	MAPK14	STAT3	TGIF2		SLC7A11			IGF2BP2	RELN	PDGFRA			TET2
				FAF1	ERBB2	PCMTD1	ETS1	GJA1	SRGAP2	TIMP3		DDX17									IGF1R		FOXP1			MAP3K12			TGFBR2			FGG	MAPK9	TGFBR2	TWF1		SP1			IRS2	RHOC	RICTOR			TFRC
				FEN1	FASLG	PHLPP1	FGFR2	HECTD2	TP53	TIMP3		DFFA									ITGA2		GAS1			MAP3K5			TNF			FOXO3	MEF2D	TIMP2	UBE2I		SP3			LIN28A	RMND5A	ROBO1			WNT1
				FURIN	FBXO11	PTEN	GLI1	HMGXB4	TWIST1	TMED7		DTD1									KDR		GRM7			MAPK9						GLUL	MMP2	ULK1	VIM		SP4			LIN28B	ROCK2	RUNX2
				H2AFX	FMOD	RASAL2	GRIN2A	HOXC10	UBE2I	TNFSF10		EGFR									KRAS		HDAC1			MCL1						HBP1	MUC17	VEGFA			SPRY2			LRIG1	S100A1	SFRP2
				HMOX1	GDF5	RBM10	GSS	ICAM1	XBP1	TP53		EIF4E									MAP7		HNF4A			MEF2D						IMPDH1	MYC				THRB			MTPN	SENP1	SOST
				HNF4A	HIPK3	RFFL	HK2	KIT		TRPS1		EPAS1									MTOR		HPRT1			MUC17						ITGA11	NABP1				TP53			NR2E1	SERPINE1	SOST
				HNF4A	HNRNPK	RORA	HMGA1	MEOX2				ERG									MYB		IFNB1			MYC						ITIH5	NCOA3				WDR77			NRAS	SIRT1	SP1
				INSIG1	HPGD	RPL3	HMGA2	MYBL1				ESR1									NCOR2		IGF2BP3			NRAS						KLF4	NPAS3				WEE1			PDGFRA	SLC45A3	STAM2
				JPH2	ICAM1	RPS5	ICAM2	NAIP				ETS1									PDCD4		IMPA1			PHLPP2						KREMEN2	NPAT				YWHAZ			PRDM1	SNAI2	TOB1
				KHSRP	IL1B	SCLY	IGF2	PAK1				F11R									PIM1		IMPDH2			PPARG						LPL	PDLIM7				ZBTB10			RDH10	SOX4	VOPP1
				LDHA	IRAK1	SOCS5	IKZF2	POU3F2				FAM3C									PPM1D		INHBB			PTEN						MCL1	PHLPP1							RPIA	SUZ12
				LDHB	ISCU	SRPRA	IKZF3	PTEN				FAM45A									PRDM4		JAG1			PURA						MMP2	PKD2							SCAMP3	TERT
				MAP3K9	JAG1	STAT3	IKZF4	RAB1A				FLI1									PTGS2		KCNH1			RB1						MYCN	PTEN							TGFBR1	VIM
				MAPK14	JMY	TANC2	IL6R	RB1				FSCN1									PURA		KDM4A			RBL1						NASP	PTPRO								ZEB2
				MBD6	LRRFIP1	TGFBR2	IRF4	RECK				FZD7									RAB21		KLB			RBL2						NAV3	RB1
				MCM10	MAP2K3	THBS1	KLF13	SELE				GMFB									RAF1		KLF4			RUNX1						PER1	RBL1
				MCM4	MARCKS	TP63	KRT7	SIRT1				GOLM1									RARS		LDHA			SIRPA						PIK3R1	RBL2
				MEN1	MEF2C	TRAP1	LACTB	SSX2IP				HDAC2									RECK		LEF1			SMAD4						PPM1D	RND3
				MLEC	MMP2		LIF	TBK1				HLTF									RPS6KB1		MAGEA12			SMAD7						PPP1R13B	RUNX1
				MXI1	MMP9		LIN28A	TCEAL1				HOXA9									SKAP2		MAGEA2			STAT3						PTEN	SELE
				MYC	MSH2		LIN28A	TICAM1				IFNB1									SLC6A4		MAGEA3			TCEAL1						PXDN	SIRPA
				NFAT5	MSH6		LIN28B	TIMP3				IGF1R									SOX5		MAGEA6			TGFBR2						RAN	SMAD4
				NOS3	MTAP		LIPA	TIMP3				ILK									SOX6		MAP2K1			THBS1						RET	SMURF1
				NOTCH1	MYC		MAPK14	TMED7				IRS1									TP53		MAP3K9			TP53INP1						S100B	SOCS6
				PAK4	MYD88		MCL1	TNFSF10				IRS2									TPPP3		MDM4			TSG101						SAPCD2	STAT3
				PCNA	NCAPG		MMP13	TP53				ITGB8									UNG		MET			UBE2C						SERPINB9	TCEAL1
				PER2	NCOA3		MUC1	TRPS1				JADE1									VEGFA		MTA2			VEGFA						SETDB1	TCF3
				POLD1	NFIB		MXD1	USP18				JAG1									WEE1		MYB			WEE1						SFRP2	TGFBR2
				PSAP	NTF3		NCOR2	WEE1				KLF4									WNT3A		MYC			ZFYVE9						SPARC	THBS1
				PTPN9	PCBP1		NES	ZEB2				KLF5									WT1		MYCN									TDG	TIMP3
				PTPRF	PDCD4		NKIRAS2					KREMEN1									YAP1		NAMPT									TET1	TNFSF12
				REG4	PELI1		NTRK3					KRT7									ZYX		NANOG									TGFB3	TP53INP1
				RRM2	PIAS3		PCTP					LYPLA2											NOTCH1									TNFAIP3	TRIM8
				S100A8	PIK3R1		PIAS3					MAP2K6											NOTCH2									TRIM63	UBE2C
				SH3PXD2A	PLAT		PIGF					MDM2											PCBP2									TRIM68	VEGFA
				SSSCA1	PLOD3		PIK3CD					MEST											PDGFRA									VDAC1	WEE1
				ST7L	PPARA		PPP1CA					MIXL1											PDGFRB									VEGFA	YES1
				STX16	PPIF		PRDM1					MMP1											PEA15									ZFP36	ZBTB4
				TGFB1	PTEN		PRKRA					MMP12											POU5F1										ZFYVE9
				TMED7	PTPN14		RAF1					MMP14											PPP1R10										ZNFX1
				TOP1	PTX3		RPS6KA1					MTMR14											RICTOR
				TRIB3	RASA1		SGPL1					MUC1											SIRT1
				UBC	RASGRP1		SMAD4					MYC											SNAI1
				UBD	RECK		SMO					MYO5A											SOX2
				XIAP	REST		STARD13					MYO6											SPI1
				ZNF217	RHOB		STAT3					MYRF											SRC
				ZNF317	RMND5A		TBC1D1					NANOG											STX1A
					RPS7		TNFAIP3					NDRG2											SYT1
					RTN4		TP53					NDUFA4											TP53
					SASH1		TP53INP1					NEDD9											ULBP2
					SATB1		VDR					NIPSNAP1											VAMP2
					SERPINB5		VPS4B					NRAS											VEGFA
					SERPINI1							NUDT1											WNT1
					SMAD7							PAK4											YY1
					SMARCA4							PARP8											ZAP70
					SMN1							PIGF
					SOD3							PODXL
					SOX2							POU5F1
					SOX5							PPM1D
					SP1							PPP3CA
					SPRY2							PTP4A2
					STAT3							ROBO2
					TCF21							RREB1
					TGFB1							RTKN
					TGFB2							SERINC5
					TGFBI							SERPINE1
					TGFBR2							SMAD3
					TGFBR3							SOCS7
					TGIF1							SOX2
					TIAM1							SOX9
					TIMP3							SP1
					TM9SF3							SRGAP1
					TNFAIP3							STAT1
					TOPORS							SWAP70
					TOR1AIP2							TGFBR2
					TP53BP2							TIRAP
					TP63							TMEM9B
					TPM1							TMOD3
					VEGFA							TNFSF13
					VHL							TPM3
					WWP1							TPRG1
					YOD1							TSPAN6
												VEGFA
												YES1
[truncated: 2 more columns]
