# Supplementary material for: Cartilage Protective and Immunomodulatory Features of Osteoarthritis Synovial Fluid-Treated Adipose-Derived Mesenchymal Stem Cells Secreted Factors and Extracellular Vesicles-Embedded miRNAs
Source: Cells. 2021 Apr 30;10(5):1072. doi: 10.3390/cells10051072 (PMC8147187; doi:10.3390/cells10051072)
Supplement: Supplementary file 1 [file cells-10-01072-s001.zip › Supplementary Table S6_Cells.xlsx]

## Sheet: Foglio1
EV-miRNAs univocal targets
ABCA1
ABCB9
ABCG2
ABHD17C
ABL1
ABL2
ABRACL
ABTB1
ACSL1
ACSL4
ACTB
ACTG1
ACTN1
ACVR1
ACVR1B
ACVR1C
ACVR2A
ADAM17
ADAMTS9
ADGRA2
ADORA2B
AGO1
AGO2
AIFM3
AKR1B10
AKR1C2
AKT1
AKT2
AKT3
ALDH3A1
ALDH5A1
ALPPL2
ANAPC1
ANG
ANKH
ANKRD46
ANP32A
ANXA1
AP1G1
AP2M1
APAF1
APC
APH1A
API5
APOE
APP
AR
ARHGAP12
ARHGAP19
ARHGAP32
ARHGDIA
ARHGEF3
ARHGEF6
ARID3A
ARID3B
ARID4B
ARIH2
ARL2
ARL6IP5
ARPC5
ASF1B
ASZ1
ATF4
ATG12
ATG16L1
ATG2B
ATM
ATP11C
ATXN1
AURKB
AXIN2
AXL
BACE1
BAK1
BAMBI
BASP1
BAX
BBC3
BCL10
BCL2
BCL2L11
BCL2L12
BCL2L2
BCL3
BCL6
BCL7A
BCL9
BDNF
BECN1
BIRC5
BIRC6
BLCAP
BMF
BMI1
BMP2
BMP7
BMPR1B
BMPR2
BNIP2
BNIP3
BNIP3L
BRAF
BRAP
BRCA1
BTG2
C11orf65
C1QTNF6
CACFD1
CADM1
CAPNS1
CAPRIN1
CARD10
CASC10
CASP3
CASP7
CASP8AP2
CAT
CAV2
CBFB
CBX1
CCDC43
CCKBR
CCL1
CCL20
CCL22
CCL5
CCNA1
CCNA2
CCNB1
CCND1
CCND2
CCND3
CCNE1
CCNE2
CCNT1
CCNT2
CCR1
CCT7
CD151
CD24
CD276
CD34
CD40
CD44
CD82
CDC25A
CDC34
CDC42
CDH1
CDH2
CDH5
CDK1
CDK10
CDK2
CDK2AP1
CDK4
CDK6
CDKN1A
CDKN1B
CDKN1C
CDKN2A
CDKN2C
CDS2
CEBPA
CEBPB
CEP19
CERS2
CGN
CHD9
CHEK1
CHUK
CLASP2
CLINT1
CMPK1
CNDP2
COL3A1
COL4A1
COL4A2
COL5A1
CORO1A
CPEB1
CPEB2
CPEB3
CPEB4
CREB1
CREBZF
CRIM1
CRK
CSF1
CTCF
CTDSP2
CTDSPL
CTGF
CTNNB1
CTNND1
CUL2
CUL5
CUX1
CXCR4
CYP11B2
CYP19A1
CYP1B1
CYP24A1
CYP2J2
CYP3A4
CYR61
DAG1
DAPK1
DAPK3
DAXX
DAZAP2
DDAH1
DDIT4
DDX17
DEDD
DENND6A
DERL1
DFFA
DGAT1
DHFR
DHFRP1
DIABLO
DICER1
DIMT1
DIO1
DIRAS3
DKK1
DKK2
DLL1
DLL4
DNAJA4
DNAJC27
DND1
DNM2
DNMT1
DNMT3A
DNMT3B
DOCK4
DOCK5
DOCK7
DPYSL2
DTD1
DUSP10
DUSP2
DVL2
DYRK2
E2F1
E2F2
E2F3
EBP
EDNRA
EED
EFNA1
EFNA3
EGFR
EGLN3
EGR1
EGR2
EHBP1
EHD2
EID1
EIF2S3
EIF4A2
EIF4E
EIF4EBP1
EIF5A2
ELAVL4
ELK3
EP300
EPAS1
EPHA5
EPO
ERBB2
ERBB3
ERG
ESR1
ESR2
ETS1
EYA4
EZH2
F11R
FABP4
FAF1
FAM3C
FAM45A
FAS
FASLG
FASTK
FBXO11
FBXO31
FBXW7
FEN1
FGA
FGB
FGF2
FGFR1
FGFR2
FGFR3
FGFRL1
FGG
FIS1
FLI1
FLT1
FMOD
FMR1
FNIP1
FOS
FOSB
FOSL1
FOXM1
FOXN3
FOXO1
FOXO3
FOXP1
FOXP3
FSCN1
FURIN
FUT4
FZD7
GALNT7
GAS1
GATA2
GCM1
GDF5
GIT1
GJA1
GLI1
GLI2
GLUL
GMFB
GNAI2
GOLM1
GPC1
GPD1L
GPR137B
GRB10
GRIN2A
GRM7
GSS
H2AFX
HBEGF
HBP1
HDAC1
HDAC2
HDAC4
HDAC6
HDGF
HECTD1
HECTD2
HGF
HIF1A
HIF3A
HIPK1
HIPK2
HIPK3
HK2
HLA-G
HLTF
HMGA1
HMGA2
HMGB1
HMGXB4
HMOX1
HNF4A
HNRNPDL
HNRNPK
HOXA1
HOXA10
HOXA3
HOXA5
HOXA9
HOXB3
HOXC10
HOXD10
HPGD
HPRT1
HRAS
HS3ST2
HSD17B1
HSPA4
HSPB2
HTR2C
ICAM1
ICAM2
ID1
IDH1
IFITM1
IFNB1
IFNG
IGF1
IGF1R
IGF2
IGF2BP1
IGF2BP2
IGF2BP3
IGFBP3
IKBKB
IKZF2
IKZF3
IKZF4
IL10
IL11
IL18
IL1A
IL1B
IL6
IL6R
ILK
IMPA1
IMPDH1
IMPDH2
ING4
INHBB
INPP5A
INSIG1
IRAK1
IRF2
IRF4
IRF5
IRS1
IRS2
ISCU
ITGA11
ITGA2
ITGA4
ITGA5
ITGB1
ITGB3
ITGB8
ITIH5
JADE1
JAG1
JAK1
JMY
JPH2
JPT1
KAT2A
KAT2B
KCNH1
KDM4A
KDR
KHSRP
KIT
KLB
KLF13
KLF2
KLF4
KLF5
KLHL11
KLK10
KRAS
KREMEN1
KREMEN2
KRT7
LACTB
LAMB3
LASP1
LDHA
LDHB
LDLR
LEF1
LEFTY1
LEFTY2
LIF
LIMK1
LIN28A
LIN28B
LIPA
LPL
LRIG1
LRRC8A
LRRFIP1
LYPLA2
MAFB
MAFG
MAGEA12
MAGEA2
MAGEA3
MAGEA6
MAOA
MAP2K1
MAP2K3
MAP2K4
MAP2K6
MAP3K12
MAP3K5
MAP3K9
MAP7
MAPK1
MAPK14
MAPK8
MAPK9
MAPRE1
MARCKS
MAX
MBD6
MBNL1
MBNL2
MCL1
MCM10
MCM3
MCM4
MDGA1
MDM2
MDM4
MEF2C
MEF2D
MEN1
MEOX2
MEST
MET
MFF
MIB1
MID1IP1
MITF
MIXL1
MLEC
MMP1
MMP12
MMP13
MMP14
MMP16
MMP2
MMP3
MMP9
MNT
MRE11
MRPS27
MSH2
MSH6
MSL3
MTA1
MTA2
MTAP
MTMR14
MTMR3
MTOR
MTPN
MUC1
MUC13
MUC17
MXD1
MXI1
MYB
MYBL1
MYC
MYCBP
MYCN
MYD88
MYLIP
MYO5A
MYO6
MYORG
MYRF
MYT1
NABP1
NACC1
NAIP
NAMPT
NANOG
NASP
NAV3
NCAM1
NCAPG
NCOA1
NCOA3
NCOA6
NCOR2
NDRG2
NDST1
NDUFA4
NEDD4
NEDD9
NES
NF1
NFAT5
NFE2L1
NFE2L2
NFIB
NIPBL
NIPSNAP1
NIT1
NKIRAS2
NOS3
NOTCH1
NOTCH2
NPAS3
NPAT
NPTX1
NR1H4
NR2E1
NR2F2
NR3C1
NRAS
NSUN5
NTF3
NTRK3
NUDT1
NUP93
OSBPL2
OSBPL8
OTUD7B
P4HB
PAK1
PAK4
PARP8
PAX3
PAX6
PAX7
PCBP1
PCBP2
PCGF5
PCMTD1
PCNA
PCTP
PDCD4
PDGFRA
PDGFRB
PDLIM7
PDS5B
PEA15
PEBP1
PELI1
PER1
PER2
PHB
PHF10
PHLPP1
PHLPP2
PIAS3
PIGF
PIK3CD
PIK3R1
PIK3R2
PIM1
PKD2
PLAG1
PLAT
PLAU
PLEK2
PLK1
PLOD3
PLXNB1
PODXL
POLD1
POU3F2
POU4F2
POU5F1
PPARA
PPARG
PPIF
PPM1D
PPP1CA
PPP1R10
PPP1R13B
PPP2R2A
PPP2R5E
PPP3CA
PRAP1
PRDM1
PRDM4
PRKAA1
PRKRA
PSAP
PSMD10
PTAR1
PTBP3
PTEN
PTGS2
PTK2
PTMS
PTP4A2
PTPN1
PTPN14
PTPN2
PTPN9
PTPRF
PTPRJ
PTPRO
PTX3
PURA
PXDN
QKI
RAB1A
RAB21
RAB5A
RAB5B
RAC1
RAD51
RAD52
RAF1
RAN
RARA
RARB
RARS
RASA1
RASAL2
RASGRP1
RAVER2
RB1
RBL1
RBL2
RBM10
RCOR1
RDH10
RDX
RECK
REG4
RELN
REST
RET
RFFL
RFX6
RGS2
RHOB
RHOC
RICTOR
RMND5A
RND3
ROBO1
ROBO2
ROCK2
RORA
RPIA
RPL3
RPS5
RPS6KA1
RPS6KB1
RPS7
RREB1
RRM2
RTKN
RTN4
RUNX1
RUNX2
RUNX3
RXRA
S100A1
S100A8
S100B
SAPCD2
SASH1
SATB1
SCAMP3
SCLY
SDHD
SEH1L
SELE
SEMA6A
SENP1
SERINC5
SERPINB5
SERPINB9
SERPINE1
SERPINI1
SERTAD2
SETDB1
SFRP1
SFRP2
SGPL1
SH3BGRL
SH3PXD2A
SHMT2
SIRPA
SIRT1
SIX1
SKAP2
SLAIN1
SLC16A1
SLC16A2
SLC2A3
SLC45A3
SLC6A4
SLC7A11
SMAD1
SMAD2
SMAD3
SMAD4
SMAD5
SMAD7
SMARCA2
SMARCA4
SMARCA5
SMCHD1
SMN1
SMO
SMURF1
SNAI1
SNAI2
SOCS1
SOCS3
SOCS5
SOCS6
SOCS7
SOD2
SOD3
SOST
SOX2
SOX4
SOX5
SOX6
SOX9
SP1
SP3
SP4
SPARC
SPI1
SPRED1
SPRY2
SRC
SRGAP1
SRGAP2
SRPRA
SRSF11
SSSCA1
SSX2IP
ST14
ST7L
STAM2
STARD13
STAT1
STAT3
STAT5A
STK11
STMN1
STX16
STX1A
SUZ12
SWAP70
SYT1
TAC1
TANC2
TBC1D1
TBK1
TCEAL1
TCF21
TCF3
TDG
TERT
TET1
TET2
TFRC
TGFA
TGFB1
TGFB2
TGFB3
TGFBI
TGFBR1
TGFBR2
TGFBR3
TGIF1
TGIF2
THAP2
THBS1
THRB
TIAM1
TICAM1
TIMP2
TIMP3
TIRAP
TJAP1
TLN2
TLR2
TM9SF3
TMC7
TMED7
TMEM9B
TMOD3
TNF
TNFAIP3
TNFSF10
TNFSF12
TNFSF13
TNPO1
TOB1
TOB2
TOP1
TOPORS
TOR1AIP2
TP53
TP53BP2
TP53I11
TP53INP1
TP63
TP73
TPM1
TPM3
TPPP3
TPRG1
TRAP1
TRAPPC2B
TRIB3
TRIM63
TRIM68
TRIM8
TRPS1
TSG101
TSPAN3
TSPAN6
TTK
TUSC2
TWF1
TWIST1
UBC
UBD
UBE2C
UBE2I
UBQLN1
ULBP2
ULK1
UNG
USP18
UVRAG
VAMP2
VDAC1
VDR
VEGFA
VEGFC
VHL
VIM
VMP1
VOPP1
VPS4B
WDR77
WEE1
WNK1
WNT1
WNT3A
WT1
WWP1
XBP1
XIAP
XIST
XPA
YAP1
YBX3
YES1
YOD1
YWHAZ
YY1
ZAP70
ZBTB10
ZBTB2
ZBTB4
ZEB1
ZEB2
ZFP36
ZFYVE9
ZHX1
ZNF215
ZNF217
ZNF317
ZNFX1
ZYX
