# Supplementary material for: Cartilage Protective and Immunomodulatory Features of Osteoarthritis Synovial Fluid-Treated Adipose-Derived Mesenchymal Stem Cells Secreted Factors and Extracellular Vesicles-Embedded miRNAs
Source: Cells. 2021 Apr 30;10(5):1072. doi: 10.3390/cells10051072 (PMC8147187; doi:10.3390/cells10051072)
Supplement: Supplementary file 1 [file cells-10-01072-s001.zip › Supplementary Table S7_Cells.xlsx]

## Sheet: Foglio1
Shared between univocal targets of first quartile EV-miRNAs and first quartile of expression of OA patients cartilage transcripts
ABL2
ACSL4
ACTB
ACTG1
ACTN1
ACVR1
AKR1C2
AKT1
AKT2
AKT3
ANKH
ANXA1
AP1G1
AP2M1
APC
APP
ARID4B
ARL6IP5
ATF4
ATG2B
ATM
ATXN1
AXL
BACE1
BCL2
BCL6
BIRC6
BMPR2
BNIP2
BNIP3
BNIP3L
CAPNS1
CAPRIN1
CCND1
CCND2
CCT7
CD151
CD44
CDC42
CDK2AP1
CDK6
CEBPB
CERS2
CHD9
CLASP2
CLINT1
CMPK1
COL3A1
COL5A1
CPEB4
CREBZF
CRIM1
CTDSP2
CTDSPL
CTGF
CTNNB1
CUX1
CYP1B1
CYR61
DAG1
DAZAP2
DDAH1
DDIT4
DDX17
DERL1
DICER1
DOCK7
DPYSL2
EGR1
EHD2
EID1
EIF2S3
EIF4A2
EP300
EPAS1
ERG
ETS1
FGF2
FGFR1
FGFR2
FGFR3
FGFRL1
FMOD
FNIP1
FOS
FOXN3
FOXO1
FOXO3
FOXP1
FSCN1
FURIN
FUT4
GAS1
GJA1
GLUL
GNAI2
GOLM1
HDGF
HECTD1
HECTD2
HIF1A
HIPK1
HIPK2
HIPK3
HMGB1
HNRNPK
HSPA4
ID1
IFITM1
IMPDH2
INSIG1
ITGA11
ITGA5
ITGB1
ITGB8
ITIH5
JAG1
JAK1
KLF4
LASP1
LDHA
LDHB
LRIG1
LRRFIP1
MAPK1
MBNL1
MBNL2
MCL1
MDM2
MDM4
MEF2C
MEF2D
MIB1
MLEC
MMP14
MMP2
MMP3
MTMR3
MYO5A
MYO6
NAMPT
NASP
NCOA1
NCOA3
NCOR2
NDRG2
NF1
NFAT5
NFE2L1
NFIB
NIPBL
NOTCH2
NR3C1
OSBPL8
P4HB
PCBP1
PCBP2
PCGF5
PCMTD1
PDCD4
PDGFRA
PDGFRB
PDS5B
PEBP1
PER1
PIK3R1
PKD2
PPP1R10
PPP3CA
PRKAA1
PSAP
PTAR1
PTBP3
PTEN
PTK2
PTMS
PTP4A2
PTPN14
PTPRF
PURA
PXDN
QKI
RAB1A
RAB5A
RAB5B
RAC1
RAF1
RARS
RASA1
RBL2
RDX
REST
RHOB
RICTOR
ROBO1
ROCK2
RORA
RPL3
RPS5
RREB1
RTKN
RTN4
RUNX1
RXRA
S100A1
S100B
SASH1
SERPINE1
SERTAD2
SH3BGRL
SH3PXD2A
SHMT2
SLC16A1
SMAD2
SMAD3
SMAD4
SMAD5
SMARCA2
SMARCA5
SMCHD1
SNAI2
SOCS3
SOD2
SOD3
SOX4
SOX5
SOX9
SP1
SP3
SPARC
SPRED1
SRSF11
STAM2
STAT1
STAT3
TBC1D1
TET1
TET2
TFRC
TGFBI
TGFBR1
TGFBR2
TGFBR3
THBS1
THRB
TIMP2
TIMP3
TM9SF3
TMED7
TMOD3
TNPO1
TOR1AIP2
TPM3
TRPS1
TSPAN3
TSPAN6
UBC
UBQLN1
VDAC1
VEGFA
VIM
VMP1
VOPP1
WNK1
XBP1
YAP1
YWHAZ
ZBTB4
ZEB1
ZNFX1
