# Supplementary material for: Cartilage Protective and Immunomodulatory Features of Osteoarthritis Synovial Fluid-Treated Adipose-Derived Mesenchymal Stem Cells Secreted Factors and Extracellular Vesicles-Embedded miRNAs
Source: Cells. 2021 Apr 30;10(5):1072. doi: 10.3390/cells10051072 (PMC8147187; doi:10.3390/cells10051072)
Supplement: Supplementary file 1 [file cells-10-01072-s001.zip › Supplementary Table S8_Cells.xlsx]

## Sheet: Foglio1
GO term	Description	P-value	Genes
GO:0042127	regulation of cell proliferation	5.88e-26	[+] Show genes
GO:0050793	regulation of developmental process	2.07e-25	[+] Show genes
GO:0051094	positive regulation of developmental process	3.32e-25	[+] Show genes
GO:0051240	positive regulation of multicellular organismal process	2e-23	[+] Show genes
GO:0030154	cell differentiation	2.28e-23	[+] Show genes
GO:2000026	regulation of multicellular organismal development	3.49e-23	[+] Show genes
GO:0051270	regulation of cellular component movement	4.14e-22	[+] Show genes
GO:0048869	cellular developmental process	5.57e-22	[+] Show genes
GO:2000145	regulation of cell motility	5.81e-22	[+] Show genes
GO:0048522	positive regulation of cellular process	7.2e-22	[+] Show genes
GO:0008284	positive regulation of cell proliferation	1.03e-21	[+] Show genes
GO:0030334	regulation of cell migration	3.03e-21	[+] Show genes
GO:0040012	regulation of locomotion	4.37e-21	[+] Show genes
GO:0010033	response to organic substance	1.01e-20	[+] Show genes
GO:0070887	cellular response to chemical stimulus	1.96e-20	[+] Show genes
GO:0045595	regulation of cell differentiation	2.86e-20	[+] Show genes
GO:0030335	positive regulation of cell migration	6.87e-20	[+] Show genes
GO:0048518	positive regulation of biological process	1.14e-19	[+] Show genes
GO:0051272	positive regulation of cellular component movement	1.38e-19	[+] Show genes
GO:0010941	regulation of cell death	1.89e-19	[+] Show genes
GO:0042221	response to chemical	2.72e-19	[+] Show genes
GO:0051239	regulation of multicellular organismal process	3.09e-19	[+] Show genes
GO:2000147	positive regulation of cell motility	3.81e-19	[+] Show genes
GO:0071310	cellular response to organic substance	7.81e-19	[+] Show genes
GO:0040017	positive regulation of locomotion	1.31e-18	[+] Show genes
GO:0048523	negative regulation of cellular process	1.5e-18	[+] Show genes
GO:0042981	regulation of apoptotic process	2.17e-18	[+] Show genes
GO:0043067	regulation of programmed cell death	3.49e-18	[+] Show genes
GO:0031323	regulation of cellular metabolic process	9.06e-18	[+] Show genes
GO:0032879	regulation of localization	1.7e-17	[+] Show genes
GO:0009893	positive regulation of metabolic process	3.15e-17	[+] Show genes
GO:0045944	positive regulation of transcription by RNA polymerase II	3.36e-17	[+] Show genes
GO:0048519	negative regulation of biological process	4.86e-17	[+] Show genes
GO:0032502	developmental process	6e-17	[+] Show genes
GO:1901700	response to oxygen-containing compound	6.93e-17	[+] Show genes
GO:0007165	signal transduction	9.61e-17	[+] Show genes
GO:0009653	anatomical structure morphogenesis	1.66e-16	[+] Show genes
GO:0060548	negative regulation of cell death	2.18e-16	[+] Show genes
GO:0051173	positive regulation of nitrogen compound metabolic process	3.66e-16	[+] Show genes
GO:0031325	positive regulation of cellular metabolic process	4.17e-16	[+] Show genes
GO:0010604	positive regulation of macromolecule metabolic process	4.59e-16	[+] Show genes
GO:0009719	response to endogenous stimulus	5.83e-16	[+] Show genes
GO:0048646	anatomical structure formation involved in morphogenesis	6.56e-16	[+] Show genes
GO:0033993	response to lipid	6.74e-16	[+] Show genes
GO:0048583	regulation of response to stimulus	7.66e-16	[+] Show genes
GO:0019222	regulation of metabolic process	8.86e-16	[+] Show genes
GO:0080090	regulation of primary metabolic process	1.08e-15	[+] Show genes
GO:0010646	regulation of cell communication	1.32e-15	[+] Show genes
GO:0007166	cell surface receptor signaling pathway	2.48e-15	[+] Show genes
GO:0023051	regulation of signaling	3.24e-15	[+] Show genes
GO:0051171	regulation of nitrogen compound metabolic process	4.07e-15	[+] Show genes
GO:0050678	regulation of epithelial cell proliferation	4.4e-15	[+] Show genes
GO:0006357	regulation of transcription by RNA polymerase II	4.74e-15	[+] Show genes
GO:0070482	response to oxygen levels	4.79e-15	[+] Show genes
GO:0045597	positive regulation of cell differentiation	5.4e-15	[+] Show genes
GO:1904018	positive regulation of vasculature development	7.51e-15	[+] Show genes
GO:0036293	response to decreased oxygen levels	8.19e-15	[+] Show genes
GO:0043066	negative regulation of apoptotic process	9.72e-15	[+] Show genes
GO:0045766	positive regulation of angiogenesis	9.97e-15	[+] Show genes
GO:1902531	regulation of intracellular signal transduction	1.16e-14	[+] Show genes
GO:0048856	anatomical structure development	1.21e-14	[+] Show genes
GO:0042325	regulation of phosphorylation	1.4e-14	[+] Show genes
GO:0009966	regulation of signal transduction	1.54e-14	[+] Show genes
GO:0043069	negative regulation of programmed cell death	1.7e-14	[+] Show genes
GO:0022603	regulation of anatomical structure morphogenesis	1.71e-14	[+] Show genes
GO:0032501	multicellular organismal process	1.76e-14	[+] Show genes
GO:0008285	negative regulation of cell proliferation	2.19e-14	[+] Show genes
GO:1901342	regulation of vasculature development	3.48e-14	[+] Show genes
GO:0050794	regulation of cellular process	4.01e-14	[+] Show genes
GO:0051716	cellular response to stimulus	4.9e-14	[+] Show genes
GO:1901701	cellular response to oxygen-containing compound	4.97e-14	[+] Show genes
GO:0050896	response to stimulus	5.02e-14	[+] Show genes
GO:0048513	animal organ development	5.28e-14	[+] Show genes
GO:0001932	regulation of protein phosphorylation	6.84e-14	[+] Show genes
GO:0019220	regulation of phosphate metabolic process	9.76e-14	[+] Show genes
GO:0051174	regulation of phosphorus metabolic process	9.76e-14	[+] Show genes
GO:0010562	positive regulation of phosphorus metabolic process	1e-13	[+] Show genes
GO:0045937	positive regulation of phosphate metabolic process	1e-13	[+] Show genes
GO:0001934	positive regulation of protein phosphorylation	1.43e-13	[+] Show genes
GO:0042327	positive regulation of phosphorylation	1.58e-13	[+] Show genes
GO:0014070	response to organic cyclic compound	1.81e-13	[+] Show genes
GO:0009628	response to abiotic stimulus	1.9e-13	[+] Show genes
GO:0048585	negative regulation of response to stimulus	1.92e-13	[+] Show genes
GO:0010628	positive regulation of gene expression	3.06e-13	[+] Show genes
GO:0031401	positive regulation of protein modification process	3.27e-13	[+] Show genes
GO:0001666	response to hypoxia	4.19e-13	[+] Show genes
GO:0031399	regulation of protein modification process	5.21e-13	[+] Show genes
GO:1902680	positive regulation of RNA biosynthetic process	6.21e-13	[+] Show genes
GO:0045893	positive regulation of transcription, DNA-templated	6.21e-13	[+] Show genes
GO:1903508	positive regulation of nucleic acid-templated transcription	6.21e-13	[+] Show genes
GO:0045765	regulation of angiogenesis	6.97e-13	[+] Show genes
GO:0050679	positive regulation of epithelial cell proliferation	9.31e-13	[+] Show genes
GO:0031324	negative regulation of cellular metabolic process	1.02e-12	[+] Show genes
GO:0048584	positive regulation of response to stimulus	1.11e-12	[+] Show genes
GO:0060255	regulation of macromolecule metabolic process	1.54e-12	[+] Show genes
GO:0006950	response to stress	1.79e-12	[+] Show genes
GO:0009891	positive regulation of biosynthetic process	1.86e-12	[+] Show genes
GO:0051093	negative regulation of developmental process	1.92e-12	[+] Show genes
GO:0071495	cellular response to endogenous stimulus	2.15e-12	[+] Show genes
GO:0031328	positive regulation of cellular biosynthetic process	2.41e-12	[+] Show genes
GO:0009967	positive regulation of signal transduction	3.06e-12	[+] Show genes
GO:0051247	positive regulation of protein metabolic process	3.24e-12	[+] Show genes
GO:0010557	positive regulation of macromolecule biosynthetic process	3.71e-12	[+] Show genes
GO:0035556	intracellular signal transduction	4.06e-12	[+] Show genes
GO:1902533	positive regulation of intracellular signal transduction	4.46e-12	[+] Show genes
GO:0043408	regulation of MAPK cascade	4.8e-12	[+] Show genes
GO:0050789	regulation of biological process	4.99e-12	[+] Show genes
GO:0010632	regulation of epithelial cell migration	1.23e-11	[+] Show genes
GO:0007167	enzyme linked receptor protein signaling pathway	1.29e-11	[+] Show genes
GO:0048660	regulation of smooth muscle cell proliferation	1.37e-11	[+] Show genes
GO:0000122	negative regulation of transcription by RNA polymerase II	1.65e-11	[+] Show genes
GO:0030155	regulation of cell adhesion	1.7e-11	[+] Show genes
GO:0010647	positive regulation of cell communication	1.75e-11	[+] Show genes
GO:0051172	negative regulation of nitrogen compound metabolic process	1.77e-11	[+] Show genes
GO:0051246	regulation of protein metabolic process	1.83e-11	[+] Show genes
GO:0045935	positive regulation of nucleobase-containing compound metabolic process	1.84e-11	[+] Show genes
GO:0032268	regulation of cellular protein metabolic process	1.87e-11	[+] Show genes
GO:0010648	negative regulation of cell communication	1.97e-11	[+] Show genes
GO:0023057	negative regulation of signaling	1.97e-11	[+] Show genes
GO:0032270	positive regulation of cellular protein metabolic process	2.31e-11	[+] Show genes
GO:0023056	positive regulation of signaling	2.47e-11	[+] Show genes
GO:0001525	angiogenesis	2.63e-11	[+] Show genes
GO:0048729	tissue morphogenesis	3.45e-11	[+] Show genes
GO:0051254	positive regulation of RNA metabolic process	3.94e-11	[+] Show genes
GO:1902893	regulation of pri-miRNA transcription by RNA polymerase II	4.1e-11	[+] Show genes
GO:0080134	regulation of response to stress	5.73e-11	[+] Show genes
GO:0035239	tube morphogenesis	5.75e-11	[+] Show genes
GO:0010942	positive regulation of cell death	5.98e-11	[+] Show genes
GO:0009725	response to hormone	6.69e-11	[+] Show genes
GO:0009892	negative regulation of metabolic process	6.79e-11	[+] Show genes
GO:0010594	regulation of endothelial cell migration	8.64e-11	[+] Show genes
GO:0009968	negative regulation of signal transduction	1.11e-10	[+] Show genes
GO:2001141	regulation of RNA biosynthetic process	1.24e-10	[+] Show genes
GO:1903506	regulation of nucleic acid-templated transcription	1.24e-10	[+] Show genes
GO:0048598	embryonic morphogenesis	1.51e-10	[+] Show genes
GO:0009605	response to external stimulus	1.61e-10	[+] Show genes
GO:0019219	regulation of nucleobase-containing compound metabolic process	1.7e-10	[+] Show genes
GO:0003179	heart valve morphogenesis	1.96e-10	[+] Show genes
GO:0010634	positive regulation of epithelial cell migration	2.29e-10	[+] Show genes
GO:0006979	response to oxidative stress	2.62e-10	[+] Show genes
GO:0006355	regulation of transcription, DNA-templated	2.66e-10	[+] Show genes
GO:0008283	cell proliferation	2.69e-10	[+] Show genes
GO:0002009	morphogenesis of an epithelium	4.01e-10	[+] Show genes
GO:0003006	developmental process involved in reproduction	4.16e-10	[+] Show genes
GO:2000112	regulation of cellular macromolecule biosynthetic process	4.8e-10	[+] Show genes
GO:0010605	negative regulation of macromolecule metabolic process	5.14e-10	[+] Show genes
GO:0019216	regulation of lipid metabolic process	5.67e-10	[+] Show genes
GO:0065007	biological regulation	6.46e-10	[+] Show genes
GO:0051252	regulation of RNA metabolic process	6.59e-10	[+] Show genes
GO:0010556	regulation of macromolecule biosynthetic process	6.62e-10	[+] Show genes
GO:0006468	protein phosphorylation	7.13e-10	[+] Show genes
GO:0051241	negative regulation of multicellular organismal process	8.73e-10	[+] Show genes
