# Supplementary material for: Cartilage Protective and Immunomodulatory Features of Osteoarthritis Synovial Fluid-Treated Adipose-Derived Mesenchymal Stem Cells Secreted Factors and Extracellular Vesicles-Embedded miRNAs
Source: Cells. 2021 Apr 30;10(5):1072. doi: 10.3390/cells10051072 (PMC8147187; doi:10.3390/cells10051072)
Supplement: Supplementary file 1 [file cells-10-01072-s001.zip › Supplementary Table S9_Cells.xlsx]

## Sheet: Foglio1
Gene	Protein	Function
Cartilage Development
BMPR2	Bone morphogenetic protein receptor type-2	serine/threonine protein kinase receptor
CD44	CD44 antigen	transmembrane signal receptor
CTNNB1	Catenin beta-1	Wnt signaling pathway
FGF2	Fibroblast growth factor 2	growth factor
FGFR1	Fibroblast growth factor receptor 1	transmembrane signal receptor
FGFR3	Fibroblast growth factor receptor 3	transmembrane signal receptor
HIF1A	Hypoxia-inducible factor 1-alpha	basic helix-loop-helix transcription factor
ITGB8	Integrin beta-8	integrin
MEF2C	Myocyte-specific enhancer factor 2C	MADS box transcription factor
MEF2D	Myocyte-specific enhancer factor 2D	MADS box transcription factor
NFIB	Nuclear factor 1 B-type	DNA-binding transcription factor
RUNX1	Runt-related transcription factor 1	Runt transcription factor
SMAD5	Mothers against decapentaplegic homolog 5	DNA-binding transcription factor
SNAI2	Zinc finger protein SNAI2	C2H2 zinc finger transcription factor
SOX5	Transcription factor SOX-5	transcription factor
SOX9	Transcription factor SOX-9	transcription factor
TGFBI	Transforming growth factor-beta-induced protein ig-h3	cell adhesion molecule
TGFBR1	TGF-beta receptor type-1	serine/threonine protein kinase receptor
TGFBR2	TGF-beta receptor type-2	serine/threonine protein kinase receptor
ZEB1	Zinc finger E-box-binding homeobox 1	C2H2 zinc finger transcription factor
Extracellular Matrix Organization
APP	Amyloid-beta precursor protein	protease inhibitor
CAPNS1	Calpain small subunit 1	calcium-dependent cysteine protease
CD44	CD44 antigen	transmembrane signal receptor
COL3A1	Collagen alpha-1(III) chain	extracellular matrix structural protein
COL5A1	Collagen alpha-1(V) chain	extracellular matrix structural protein
CYP1B1	Cytochrome P450 1B1	oxygenase
DAG1	Dystroglycan	cell adhesion molecule
FGF2	Fibroblast growth factor 2	growth factor
FMOD	Fibromodulin	small interstitial leucine-rich repeat proteoglycan
FURIN	Furin	serine protease
ITGA11	Integrin alpha-11	integrin
ITGA5	Integrin alpha-5	integrin
ITGB1	Integrin beta-1	integrin
ITGB8	Integrin beta-8	integrin
MMP2	72 kDa type IV collagenase	metalloprotease
MMP3	Stromelysin-1	metalloprotease
MMP14	Matrix metalloproteinase-14	metalloprotease
NF1	Neurofibromin	GTPase-activating protein
PDGFRA	Platelet-derived growth factor receptor alpha	transmembrane signal receptor
PTK2	Focal adhesion kinase 1	kinase
PXDN	Peroxidasin homolog	peroxidase
SERPINE1	Plasminogen activator inhibitor 1	protease inhibitor
SH3PXD2A	SH3 and PX domain-containing protein 2A	adapter protein
SOX9	Transcription factor SOX-9	transcription factor
SPARC	SPARC	extracellular matrix glycoprotein
TGFBI	Transforming growth factor-beta-induced protein ig-h3	cell adhesion molecule
TGFBR1	TGF-beta receptor type-1	serine/threonine protein kinase receptor
THBS1	Thrombospondin-1	glycoprotein
TIMP2	Metalloproteinase inhibitor 2	protease inhibitor
